# Supplementary material for: Interleukin 6 for the Prediction of Chorioamnionitis: A Systematic Review and Meta-Analysis
Source: Biomedicines. 2025 Oct 22;13(11):2577. doi: 10.3390/biomedicines13112577 (PMC12650506; doi:10.3390/biomedicines13112577)
Supplement: Supplementary file 1 [file biomedicines-13-02577-s001.zip]

Archive with 1 entries (1 files):
- biomedicines-3919600-supplementary.pdf
